# Supplementary material for: CD229 (Ly9) a Novel Biomarker for B-Cell Malignancies and Multiple Myeloma
Source: Cancers (Basel). 2022 Apr 26;14(9):2154. doi: 10.3390/cancers14092154 (PMC9101303; doi:10.3390/cancers14092154)
Supplement: Supplementary file 1 [file cancers-14-02154-s001.zip]

Archive with 1 entries (1 files):
- cancers-1653336-supplementary.pdf
